# Supplementary material for: Differential Detection of Genetic Loci Underlying Stem and Root Lignin Content in Populus
Source: PLoS One. 2010 Nov 22;5(11):e14021. doi: 10.1371/journal.pone.0014021 (PMC2999904; doi:10.1371/journal.pone.0014021)
Supplement: Table S1 — Pair-wise correlation between all measured traits. (0.09 MB XLS) [file pone.0014021.s001.xls]

## Sheet: Sheet1
Table S1. Pair-wise correlation between all measured traits.
Trait	m/z 41 Root	m/z 41 Stem	m/z 43 Root	m/z 43 Stem	m/z 57 Root	m/z 57 Stem	m/z 58 Root	m/z 58 Stem	m/z 60 Root	m/z 60 Stem	m/z 73 Root	m/z 73 Stem	m/z 85 Root	m/z 85 Stem	m/z 94 Root	m/z 94 Stem	m/z 97 Root	m/z 97 Stem	m/z 98 Root	m/z 98 Stem	m/z 99 Stem	m/z 114 Root	m/z 114 Stem	m/z 120 Root	m/z 120 Stem	m/z 124 Root	m/z 124 Stem	m/z 126 Root	m/z 126 Stem	m/z 137 Root	m/z 137 Stem	m/z 138 Root	m/z 138 Stem	m/z 144 Root	m/z 144 Stem	m/z 150 Root	m/z 150 Stem	m/z 154 Root	m/z 154 Stem	m/z 164 Root	m/z 164 Stem	m/z 167 Root	m/z 167 Stem	m/z 168 Root	m/z 168 Stem	m/z 178 Root	m/z 178 Stem	m/z 180 Root	m/z 180 Stem
m/z 41 Root	1	-0.0388	0.5375	0.0055	0.6336	0.0083	0.7187	0.0165	0.4793	0.0507	0.4807	0.108	0.5181	0.0016	-0.2109	-0.0872	0.455	0.0817	0.6093	-0.0031	-0.0047	0.4056	0.1154	-0.3956	-0.0226	-0.4509	-0.0514	0.1538	-0.0828	-0.5361	-0.0623	-0.2726	-0.0567	0.3258	-0.0193	-0.4679	-0.0287	-0.5123	-0.0511	-0.5116	0.0506	-0.5263	-0.0095	-0.4194	0.0147	-0.673	0.0383	-0.7186	-0.0109
m/z 41 Stem	-0.0388	1	-0.0205	0.7752	0.0339	0.7372	-0.0085	0.7757	0.0153	0.7037	-0.011	0.1732	-0.0115	0.6615	-0.0122	0.4252	-0.0021	0.2431	-0.0041	0.6557	-0.0627	-0.0511	0.5574	-0.0167	-0.142	-0.0135	-0.0534	-0.0381	0.681	-0.0359	-0.6173	-0.0227	-0.1249	-0.0118	-0.0282	-0.0428	-0.2869	0.0291	-0.5098	-0.0139	-0.5457	0.0484	-0.7565	0.036	-0.7591	-0.0229	-0.5285	0.0214	-0.6774
m/z 43 Root	0.5375	-0.0205	1	0.0384	0.1101	-0.0344	0.3527	0.0103	-0.1864	-0.0473	-0.2159	-0.0167	-0.0366	-0.0752	0.3329	-0.0596	-0.2677	-0.0398	0.0313	-0.0382	-0.0587	-0.127	-0.0017	0.0968	-0.0366	0.2022	0.1646	0.182	0.0153	0.0164	0.0706	-0.2758	0.0658	-0.3927	-0.1321	0.1208	0.1967	0.0342	-0.0124	-0.0089	0.1197	-0.2891	-0.0618	-0.5415	-0.0645	-0.2092	0.0745	-0.1059	0.0754
m/z 43 Stem	0.0055	0.7752	0.0384	1	0.0327	0.8588	-0.0058	0.9092	-0.0088	0.7724	-0.0188	0.0613	-0.0091	0.6662	0.0316	0.5028	-0.0139	0.0716	0.0275	0.6575	-0.1897	-0.0487	0.629	-0.0318	-0.1706	-0.0202	0.0754	0.0225	0.6935	-0.0875	-0.6935	-0.0572	-0.1171	-0.0225	-0.2434	-0.0489	-0.2579	0.049	-0.516	-0.0582	-0.5159	0.0139	-0.8913	-0.0238	-0.8548	-0.0473	-0.552	0.0023	-0.6779
m/z 57 Root	0.6336	0.0339	0.1101	0.0327	1	0.1009	0.7616	0.0943	0.8764	0.1495	0.8079	0.1546	0.5169	0.1402	-0.4599	-0.0301	0.727	0.1116	0.6788	0.0346	-0.0113	0.5192	0.2542	-0.6595	-0.1062	-0.7055	-0.0994	-0.2022	-0.0784	-0.6789	-0.1027	-0.2461	-0.1253	0.6597	0.1064	-0.6644	-0.1728	-0.6967	-0.1313	-0.6075	-0.0762	-0.4847	-0.04	-0.1386	-0.0171	-0.7064	-0.0651	-0.8147	-0.1068
m/z 57 Stem	0.0083	0.7372	-0.0344	0.8588	0.1009	1	0.0545	0.8488	0.0906	0.8133	0.0879	0.2754	0.0882	0.7564	-0.0913	0.427	0.0864	0.263	0.0995	0.745	0.0288	0.0626	0.677	-0.1228	-0.2021	-0.1225	-0.0734	0.0081	0.6882	-0.1748	-0.7124	-0.093	-0.155	0.0925	-0.0227	-0.1469	-0.385	-0.0342	-0.5906	-0.1177	-0.5948	0.0053	-0.8239	0.018	-0.7504	-0.1071	-0.6115	-0.0701	-0.7394
m/z 58 Root	0.7187	-0.0085	0.3527	-0.0058	0.7616	0.0545	1	0.0485	0.5862	0.0919	0.5848	0.1329	0.6776	0.0926	-0.4507	-0.0989	0.555	0.105	0.4934	-0.019	0.0017	0.6651	0.2329	-0.5809	-0.03	-0.5556	-0.0702	-0.0911	-0.1204	-0.5598	-0.0407	-0.1899	-0.1058	0.4517	0.066	-0.5955	-0.1028	-0.6554	-0.1174	-0.5489	0.011	-0.4967	-0.0275	-0.2637	0.0092	-0.6494	0.0052	-0.7414	-0.0484
m/z 58 Stem	0.0165	0.7757	0.0103	0.9092	0.0943	0.8488	0.0485	1	0.0506	0.8104	0.0422	0.1728	0.0578	0.7074	-0.047	0.4503	0.0537	0.1795	0.0789	0.6671	-0.1179	0.0148	0.7159	-0.0917	-0.1712	-0.0972	0.0193	0.0148	0.6819	-0.1527	-0.7349	-0.1158	-0.1668	0.0392	-0.0974	-0.1256	-0.3373	-0.0037	-0.587	-0.1229	-0.5856	-0.0024	-0.8804	-0.0102	-0.8294	-0.0974	-0.5839	-0.0671	-0.7289
m/z 60 Root	0.4793	0.0153	-0.1864	-0.0088	0.8764	0.0906	0.5862	0.0506	1	0.1605	0.9609	0.2217	0.5823	0.1292	-0.6391	-0.0465	0.9086	0.1677	0.7937	0.0408	0.0318	0.6485	0.2351	-0.7551	-0.089	-0.8104	-0.1698	-0.1656	-0.1212	-0.7179	-0.1343	-0.165	-0.1629	0.8783	0.1884	-0.7302	-0.2192	-0.7548	-0.1448	-0.62	-0.0948	-0.4245	0.0036	0.0262	0.0297	-0.6483	-0.0623	-0.8324	-0.1234
m/z 60 Stem	0.0507	0.7037	-0.0473	0.7724	0.1495	0.8133	0.0919	0.8104	0.1605	1	0.1566	0.4903	0.1431	0.7696	-0.1099	0.3664	0.1676	0.4886	0.154	0.7598	0.1618	0.1064	0.7706	-0.1792	-0.2889	-0.1651	-0.2196	-0.0305	0.6502	-0.1842	-0.7771	-0.0484	-0.1622	0.1568	0.2383	-0.1831	-0.5622	-0.1051	-0.7031	-0.1397	-0.7154	-0.0347	-0.8042	0.0307	-0.6969	-0.1358	-0.6814	-0.1533	-0.8731
m/z 73 Root	0.4807	-0.011	-0.2159	-0.0188	0.8079	0.0879	0.5848	0.0422	0.9609	0.1566	1	0.2411	0.6836	0.1301	-0.7263	-0.0984	0.969	0.1849	0.8348	0.0426	0.0643	0.7633	0.2551	-0.7978	-0.0568	-0.8599	-0.195	-0.1233	-0.1338	-0.757	-0.1462	-0.194	-0.186	0.9319	0.2037	-0.7855	-0.2447	-0.7865	-0.1445	-0.6598	-0.0909	-0.4	0.0176	0.0453	0.0587	-0.656	-0.057	-0.8678	-0.1248
m/z 73 Stem	0.108	0.1732	-0.0167	0.0613	0.1546	0.2754	0.1329	0.1728	0.2217	0.4903	0.2411	1	0.2153	0.48	-0.1829	-0.1523	0.253	0.817	0.2128	0.4503	0.597	0.2212	0.4824	-0.1969	-0.2658	-0.204	-0.6012	-0.0455	0.1758	-0.1888	-0.3889	-0.0382	-0.2323	0.2325	0.7458	-0.2198	-0.633	-0.2337	-0.5632	-0.1493	-0.5023	-0.1048	-0.1457	0.0429	-0.0902	-0.1589	-0.463	-0.2304	-0.5889
m/z 85 Root	0.5181	-0.0115	-0.0366	-0.0091	0.5169	0.0882	0.6776	0.0578	0.5823	0.1431	0.6836	0.2153	1	0.1541	-0.643	-0.1354	0.7652	0.1933	0.6435	0.0618	0.0659	0.8237	0.2664	-0.642	0.0016	-0.6609	-0.2105	0.1598	-0.0985	-0.5902	-0.1599	-0.0446	-0.1577	0.6858	0.1661	-0.7317	-0.2343	-0.5937	-0.1336	-0.6462	-0.0889	-0.2843	-0.0152	-0.0106	0.0651	-0.6599	-0.0568	-0.7326	-0.1071
m/z 85 Stem	0.0016	0.6615	-0.0752	0.6662	0.1402	0.7564	0.0926	0.7074	0.1292	0.7696	0.1301	0.48	0.1541	1	-0.1182	0.2384	0.1354	0.5019	0.0888	0.716	0.2565	0.0971	0.7811	-0.1627	-0.2779	-0.1475	-0.3012	-0.072	0.6411	-0.1611	-0.6663	-0.0282	-0.227	0.1231	0.2876	-0.1841	-0.5636	-0.0518	-0.6121	-0.1223	-0.6791	0.0556	-0.6471	0.0983	-0.6034	-0.102	-0.6339	-0.086	-0.7726
m/z 94 Root	-0.2109	-0.0122	0.3329	0.0316	-0.4599	-0.0913	-0.4507	-0.047	-0.6391	-0.1099	-0.7263	-0.1829	-0.643	-0.1182	1	0.1623	-0.7488	-0.1247	-0.4708	-0.0188	-0.074	-0.7996	-0.2231	0.6652	-0.0287	0.7704	0.1882	0.043	0.1309	0.6312	0.1145	0.2689	0.2726	-0.7618	-0.18	0.7495	0.1765	0.5929	0.101	0.5781	0.036	0.0418	-0.0198	-0.2722	-0.0858	0.4027	0.0224	0.5666	0.0678
m/z 94 Stem	-0.0872	0.4252	-0.0596	0.5028	-0.0301	0.427	-0.0989	0.4503	-0.0465	0.3664	-0.0984	-0.1523	-0.1354	0.2384	0.1623	1	-0.1121	-0.1052	-0.0904	0.3621	-0.203	-0.164	0.0486	0.1187	-0.0617	0.0841	0.2591	-0.0229	0.4648	0.0595	-0.3257	0.0549	0.5456	-0.0718	-0.2159	0.0757	-0.0925	0.1255	-0.1669	0.0365	-0.2501	0.039	-0.5306	0.0263	-0.5179	0.0527	-0.2875	0.0915	-0.3404
m/z 97 Root	0.455	-0.0021	-0.2677	-0.0139	0.727	0.0864	0.555	0.0537	0.9086	0.1676	0.969	0.253	0.7652	0.1354	-0.7488	-0.1121	1	0.2008	0.8321	0.055	0.0743	0.8007	0.2638	-0.793	-0.0482	-0.8631	-0.2224	-0.056	-0.1306	-0.7521	-0.1732	-0.1596	-0.1903	0.9495	0.2109	-0.8002	-0.2747	-0.7623	-0.1539	-0.6714	-0.1092	-0.3572	0.0102	0.0858	0.0522	-0.6548	-0.0631	-0.8556	-0.1362
m/z 97 Stem	0.0817	0.2431	-0.0398	0.0716	0.1116	0.263	0.105	0.1795	0.1677	0.4886	0.1849	0.817	0.1933	0.5019	-0.1247	-0.1052	0.2008	1	0.1791	0.5218	0.6354	0.1642	0.4354	-0.1759	-0.2721	-0.1534	-0.589	-0.0244	0.2367	-0.1508	-0.3941	-0.0351	-0.2377	0.1748	0.7101	-0.1964	-0.6163	-0.1511	-0.5412	-0.109	-0.4892	-0.0478	-0.1593	0.0512	-0.1064	-0.1358	-0.4869	-0.1621	-0.6038
m/z 98 Root	0.6093	-0.0041	0.0313	0.0275	0.6788	0.0995	0.4934	0.0789	0.7937	0.154	0.8348	0.2128	0.6435	0.0888	-0.4708	-0.0904	0.8321	0.1791	1	0.0728	0.0321	0.584	0.1983	-0.656	-0.0378	-0.7437	-0.1278	0.2548	-0.1058	-0.767	-0.1481	-0.3188	-0.1471	0.7765	0.1122	-0.67	-0.1756	-0.6464	-0.1018	-0.6119	-0.0853	-0.4929	-0.013	-0.2036	0.0104	-0.7055	-0.0593	-0.8257	-0.0967
m/z 98 Stem	-0.0031	0.6557	-0.0382	0.6575	0.0346	0.745	-0.019	0.6671	0.0408	0.7598	0.0426	0.4503	0.0618	0.716	-0.0188	0.3621	0.055	0.5218	0.0728	1	0.2899	-0.0056	0.5001	-0.0481	-0.3049	-0.0475	-0.2676	0.0038	0.7412	-0.0646	-0.6771	0.0117	-0.1544	0.0493	0.2504	-0.0784	-0.5166	-0.011	-0.6055	-0.0688	-0.629	0.0195	-0.6942	0.0376	-0.652	-0.0553	-0.6522	-0.0178	-0.8121
m/z 99 Stem	-0.0047	-0.0627	-0.0587	-0.1897	-0.0113	0.0288	0.0017	-0.1179	0.0318	0.1618	0.0643	0.597	0.0659	0.2565	-0.074	-0.203	0.0743	0.6354	0.0321	0.2899	1	0.0672	0.1672	-0.0394	-0.1782	-0.0489	-0.4836	-0.0298	0.0549	-0.0151	-0.0949	0.0147	-0.1142	0.0771	0.6007	-0.0479	-0.4009	-0.078	-0.2776	-0.0017	-0.2341	-0.0224	0.0972	0.0772	0.1148	-0.0146	-0.2331	-0.054	-0.3219
m/z 114 Root	0.4056	-0.0511	-0.127	-0.0487	0.5192	0.0626	0.6651	0.0148	0.6485	0.1064	0.7633	0.2212	0.8237	0.0971	-0.7996	-0.164	0.8007	0.1642	0.584	-0.0056	0.0672	1	0.2467	-0.7104	0.0451	-0.7466	-0.1562	-0.0593	-0.1609	-0.6399	-0.0947	-0.0967	-0.184	0.7588	0.1901	-0.7245	-0.1878	-0.7057	-0.1503	-0.5614	-0.0304	-0.302	0.0116	0.094	0.0894	-0.5039	-0.0035	-0.7349	-0.073
m/z 114 Stem	0.1154	0.5574	-0.0017	0.629	0.2542	0.677	0.2329	0.7159	0.2351	0.7706	0.2551	0.4824	0.2664	0.7811	-0.2231	0.0486	0.2638	0.4354	0.1983	0.5001	0.1672	0.2467	1	-0.289	-0.2173	-0.2475	-0.2511	-0.0689	0.4541	-0.259	-0.6241	-0.0955	-0.2983	0.2279	0.2522	-0.2828	-0.5063	-0.1902	-0.6609	-0.227	-0.5765	-0.0673	-0.6324	0.0117	-0.5355	-0.2374	-0.495	-0.2398	-0.6936
m/z 120 Root	-0.3956	-0.0167	0.0968	-0.0318	-0.6595	-0.1228	-0.5809	-0.0917	-0.7551	-0.1792	-0.7978	-0.1969	-0.642	-0.1627	0.6652	0.1187	-0.793	-0.1759	-0.656	-0.0481	-0.0394	-0.7104	-0.289	1	0.0295	0.7479	0.1223	0.1016	0.0801	0.6855	0.1667	0.2167	0.2123	-0.7338	-0.1793	0.7487	0.2208	0.6367	0.1245	0.6159	0.0925	0.2846	0.0198	-0.1012	0.0012	0.5844	0.0909	0.706	0.1125
m/z 120 Stem	-0.0226	-0.142	-0.0366	-0.1706	-0.1062	-0.2021	-0.03	-0.1712	-0.089	-0.2889	-0.0568	-0.2658	0.0016	-0.2779	-0.0287	-0.0617	-0.0482	-0.2721	-0.0378	-0.3049	-0.1782	0.0451	-0.2173	0.0295	1	0.041	0.2695	0.053	-0.166	0.0506	0.2687	-0.0063	0.109	-0.0292	-0.1776	0.0222	0.3522	0.0031	0.2093	0.074	0.2953	-0.0232	0.1224	-0.0192	0.1319	0.1117	0.3359	0.0473	0.2953
m/z 124 Root	-0.4509	-0.0135	0.2022	-0.0202	-0.7055	-0.1225	-0.5556	-0.0972	-0.8104	-0.1651	-0.8599	-0.204	-0.6609	-0.1475	0.7704	0.0841	-0.8631	-0.1534	-0.7437	-0.0475	-0.0489	-0.7466	-0.2475	0.7479	0.041	1	0.201	-0.0178	0.11	0.9287	0.2022	0.3886	0.216	-0.8437	-0.1549	0.8992	0.2773	0.6114	0.0862	0.7823	0.1377	0.1761	-0.014	-0.1411	-0.031	0.6676	0.1105	0.78	0.1081
m/z 124 Stem	-0.0514	-0.0534	0.1646	0.0754	-0.0994	-0.0734	-0.0702	0.0193	-0.1698	-0.2196	-0.195	-0.6012	-0.2105	-0.3012	0.1882	0.2591	-0.2224	-0.589	-0.1278	-0.2676	-0.4836	-0.1562	-0.2511	0.1223	0.2695	0.201	1	0.0502	-0.0593	0.1543	0.414	-0.073	0.3957	-0.219	-0.5461	0.1984	0.6564	0.0941	0.2076	0.1723	0.4394	-0.0698	-0.1157	-0.1575	-0.113	0.1385	0.3544	0.1304	0.4041
m/z 126 Root	0.1538	-0.0381	0.182	0.0225	-0.2022	0.0081	-0.0911	0.0148	-0.1656	-0.0305	-0.1233	-0.0455	0.1598	-0.072	0.043	-0.0229	-0.056	-0.0244	0.2548	0.0038	-0.0298	-0.0593	-0.0689	0.1016	0.053	-0.0178	0.0502	1	0.0347	-0.159	-0.0177	-0.2161	-0.0095	-0.0179	-0.0785	-0.0888	0.08	0.0699	0.0582	-0.1842	0.0222	-0.1014	-0.0126	-0.3963	-0.0097	-0.1298	0.0345	0.0169	0.0723
m/z 126 Stem	-0.0828	0.681	0.0153	0.6935	-0.0784	0.6882	-0.1204	0.6819	-0.1212	0.6502	-0.1338	0.1758	-0.0985	0.6411	0.1309	0.4648	-0.1306	0.2367	-0.1058	0.7412	0.0549	-0.1609	0.4541	0.0801	-0.166	0.11	-0.0593	0.0347	1	0.0678	-0.6262	0.0182	-0.0126	-0.1318	0.0241	0.0742	-0.3418	0.1118	-0.5467	0.0327	-0.5168	0.0497	-0.7615	-0.0415	-0.7392	0.0673	-0.5534	0.1125	-0.6856
m/z 137 Root	-0.5361	-0.0359	0.0164	-0.0875	-0.6789	-0.1748	-0.5598	-0.1527	-0.7179	-0.1842	-0.757	-0.1888	-0.5902	-0.1611	0.6312	0.0595	-0.7521	-0.1508	-0.767	-0.0646	-0.0151	-0.6399	-0.259	0.6855	0.0506	0.9287	0.1543	-0.159	0.0678	1	0.2232	0.529	0.1932	-0.7309	-0.094	0.8692	0.2416	0.5248	0.0932	0.7948	0.141	0.228	0.037	0.0363	0.028	0.7092	0.1468	0.7401	0.1102
m/z 137 Stem	-0.0623	-0.6173	0.0706	-0.6935	-0.1027	-0.7124	-0.0407	-0.7349	-0.1343	-0.7771	-0.1462	-0.3889	-0.1599	-0.6663	0.1145	-0.3257	-0.1732	-0.3941	-0.1481	-0.6771	-0.0949	-0.0947	-0.6241	0.1667	0.2687	0.2022	0.414	-0.0177	-0.6262	0.2232	1	0.0317	0.3165	-0.1519	-0.1743	0.2101	0.6494	0.032	0.5283	0.1981	0.7493	-0.0525	0.6662	-0.0948	0.6443	0.1873	0.6817	0.1431	0.7992
m/z 138 Root	-0.2726	-0.0227	-0.2758	-0.0572	-0.2461	-0.093	-0.1899	-0.1158	-0.165	-0.0484	-0.194	-0.0382	-0.0446	-0.0282	0.2689	0.0549	-0.1596	-0.0351	-0.3188	0.0117	0.0147	-0.0967	-0.0955	0.2167	-0.0063	0.3886	-0.073	-0.2161	0.0182	0.529	0.0317	1	0.1188	-0.1598	0.0395	0.3357	-0.039	0.0492	0.0398	0.3328	-0.0349	-0.0523	0.0539	0.1548	0.0436	0.2893	-0.0202	0.2122	-0.0239
m/z 138 Stem	-0.0567	-0.1249	0.0658	-0.1171	-0.1253	-0.155	-0.1058	-0.1668	-0.1629	-0.1622	-0.186	-0.2323	-0.1577	-0.227	0.2726	0.5456	-0.1903	-0.2377	-0.1471	-0.1544	-0.1142	-0.184	-0.2983	0.2123	0.109	0.216	0.3957	-0.0095	-0.0126	0.1932	0.3165	0.1188	1	-0.1646	-0.1533	0.1974	0.2573	0.1116	0.1327	0.1203	0.2083	-0.0511	0.0212	-0.1045	0.0576	0.1249	0.1886	0.1364	0.192
m/z 144 Root	0.3258	-0.0118	-0.3927	-0.0225	0.6597	0.0925	0.4517	0.0392	0.8783	0.1568	0.9319	0.2325	0.6858	0.1231	-0.7618	-0.0718	0.9495	0.1748	0.7765	0.0493	0.0771	0.7588	0.2279	-0.7338	-0.0292	-0.8437	-0.219	-0.0179	-0.1318	-0.7309	-0.1519	-0.1598	-0.1646	1	0.2234	-0.7735	-0.2658	-0.7376	-0.1439	-0.644	-0.1115	-0.328	0.0234	0.0966	0.0697	-0.5501	-0.0647	-0.7558	-0.12
m/z 144 Stem	-0.0193	-0.0282	-0.1321	-0.2434	0.1064	-0.0227	0.066	-0.0974	0.1884	0.2383	0.2037	0.7458	0.1661	0.2876	-0.18	-0.2159	0.2109	0.7101	0.1122	0.2504	0.6007	0.1901	0.2522	-0.1793	-0.1776	-0.1549	-0.5461	-0.0785	0.0241	-0.094	-0.1743	0.0395	-0.1533	0.2234	1	-0.1727	-0.568	-0.1646	-0.3942	-0.0798	-0.3448	-0.015	0.1019	0.1579	0.1234	-0.0479	-0.271	-0.1263	-0.3986
m/z 150 Root	-0.4679	-0.0428	0.1208	-0.0489	-0.6644	-0.1469	-0.5955	-0.1256	-0.7302	-0.1831	-0.7855	-0.2198	-0.7317	-0.1841	0.7495	0.0757	-0.8002	-0.1964	-0.67	-0.0784	-0.0479	-0.7245	-0.2828	0.7487	0.0222	0.8992	0.1984	-0.0888	0.0742	0.8692	0.2101	0.3357	0.1974	-0.7735	-0.1727	1	0.2807	0.5431	0.1124	0.8772	0.1544	0.1243	0.02	-0.0933	-0.0127	0.7274	0.1076	0.7108	0.1184
m/z 150 Stem	-0.0287	-0.2869	0.1967	-0.2579	-0.1728	-0.385	-0.1028	-0.3373	-0.2192	-0.5622	-0.2447	-0.633	-0.2343	-0.5636	0.1765	-0.0925	-0.2747	-0.6163	-0.1756	-0.5166	-0.4009	-0.1878	-0.5063	0.2208	0.3522	0.2773	0.6564	0.08	-0.3418	0.2416	0.6494	-0.039	0.2573	-0.2658	-0.568	0.2807	1	0.1255	0.4316	0.2248	0.7211	-0.0716	0.2374	-0.2007	0.2138	0.1991	0.5872	0.2051	0.6733
m/z 154 Root	-0.5123	0.0291	0.0342	0.049	-0.6967	-0.0342	-0.6554	-0.0037	-0.7548	-0.1051	-0.7865	-0.2337	-0.5937	-0.0518	0.5929	0.1255	-0.7623	-0.1511	-0.6464	-0.011	-0.078	-0.7057	-0.1902	0.6367	0.0031	0.6114	0.0941	0.0699	0.1118	0.5248	0.032	0.0492	0.1116	-0.7376	-0.1646	0.5431	0.1255	1	0.1729	0.4123	0.0118	0.7475	0.0034	0.317	-0.058	0.4439	0.0078	0.8091	0.0883
m/z 154 Stem	-0.0511	-0.5098	-0.0124	-0.516	-0.1313	-0.5906	-0.1174	-0.587	-0.1448	-0.7031	-0.1445	-0.5632	-0.1336	-0.6121	0.101	-0.1669	-0.1539	-0.5412	-0.1018	-0.6055	-0.2776	-0.1503	-0.6609	0.1245	0.2093	0.0862	0.2076	0.0582	-0.5467	0.0932	0.5283	0.0398	0.1327	-0.1439	-0.3942	0.1124	0.4316	0.1729	1	0.0765	0.4776	0.1292	0.6971	0.0474	0.6062	0.0576	0.4372	0.1277	0.75
m/z 164 Root	-0.5116	-0.0139	-0.0089	-0.0582	-0.6075	-0.1177	-0.5489	-0.1229	-0.62	-0.1397	-0.6598	-0.1493	-0.6462	-0.1223	0.5781	0.0365	-0.6714	-0.109	-0.6119	-0.0688	-0.0017	-0.5614	-0.227	0.6159	0.074	0.7823	0.1723	-0.1842	0.0327	0.7948	0.1981	0.3328	0.1203	-0.644	-0.0798	0.8772	0.2248	0.4123	0.0765	1	0.1187	0.1113	0.0323	0.0521	0.0174	0.7474	0.0996	0.637	0.0789
m/z 164 Stem	0.0506	-0.5457	0.1197	-0.5159	-0.0762	-0.5948	0.011	-0.5856	-0.0948	-0.7154	-0.0909	-0.5023	-0.0889	-0.6791	0.036	-0.2501	-0.1092	-0.4892	-0.0853	-0.629	-0.2341	-0.0304	-0.5765	0.0925	0.2953	0.1377	0.4394	0.0222	-0.5168	0.141	0.7493	-0.0349	0.2083	-0.1115	-0.3448	0.1544	0.7211	0.0118	0.4776	0.1187	1	-0.0782	0.4884	-0.1108	0.4782	0.1281	0.6578	0.0646	0.7312
m/z 167 Root	-0.5263	0.0484	-0.2891	0.0139	-0.4847	0.0053	-0.4967	-0.0024	-0.4245	-0.0347	-0.4	-0.1048	-0.2843	0.0556	0.0418	0.039	-0.3572	-0.0478	-0.4929	0.0195	-0.0224	-0.302	-0.0673	0.2846	-0.0232	0.1761	-0.0698	-0.1014	0.0497	0.228	-0.0525	-0.0523	-0.0511	-0.328	-0.015	0.1243	-0.0716	0.7475	0.1292	0.1113	-0.0782	1	0.052	0.7114	0.0295	0.2962	-0.0526	0.5756	0.043
m/z 167 Stem	-0.0095	-0.7565	-0.0618	-0.8913	-0.04	-0.8239	-0.0275	-0.8804	0.0036	-0.8042	0.0176	-0.1457	-0.0152	-0.6471	-0.0198	-0.5306	0.0102	-0.1593	-0.013	-0.6942	0.0972	0.0116	-0.6324	0.0198	0.1224	-0.014	-0.1157	-0.0126	-0.7615	0.037	0.6662	0.0539	0.0212	0.0234	0.1019	0.02	0.2374	0.0034	0.6971	0.0323	0.4884	0.052	1	0.0682	0.8884	0.0142	0.4945	0.0137	0.7248
m/z 168 Root	-0.4194	0.036	-0.5415	-0.0238	-0.1386	0.018	-0.2637	-0.0102	0.0262	0.0307	0.0453	0.0429	-0.0106	0.0983	-0.2722	0.0263	0.0858	0.0512	-0.2036	0.0376	0.0772	0.094	0.0117	-0.1012	-0.0192	-0.1411	-0.1575	-0.3963	-0.0415	0.0363	-0.0948	0.1548	-0.1045	0.0966	0.1579	-0.0933	-0.2007	0.317	0.0474	0.0521	-0.1108	0.7114	0.0682	1	0.0677	0.1683	-0.0683	0.2025	-0.0432
m/z 168 Stem	0.0147	-0.7591	-0.0645	-0.8548	-0.0171	-0.7504	0.0092	-0.8294	0.0297	-0.6969	0.0587	-0.0902	0.0651	-0.6034	-0.0858	-0.5179	0.0522	-0.1064	0.0104	-0.652	0.1148	0.0894	-0.5355	0.0012	0.1319	-0.031	-0.113	-0.0097	-0.7392	0.028	0.6443	0.0436	0.0576	0.0697	0.1234	-0.0127	0.2138	-0.058	0.6062	0.0174	0.4782	0.0295	0.8884	0.0677	1	0.0112	0.5068	-0.0243	0.6619
m/z 178 Root	-0.673	-0.0229	-0.2092	-0.0473	-0.7064	-0.1071	-0.6494	-0.0974	-0.6483	-0.1358	-0.656	-0.1589	-0.6599	-0.102	0.4027	0.0527	-0.6548	-0.1358	-0.7055	-0.0553	-0.0146	-0.5039	-0.2374	0.5844	0.1117	0.6676	0.1385	-0.1298	0.0673	0.7092	0.1873	0.2893	0.1249	-0.5501	-0.0479	0.7274	0.1991	0.4439	0.0576	0.7474	0.1281	0.2962	0.0142	0.1683	0.0112	1	0.0912	0.7509	0.0937
m/z 178 Stem	0.0383	-0.5285	0.0745	-0.552	-0.0651	-0.6115	0.0052	-0.5839	-0.0623	-0.6814	-0.057	-0.463	-0.0568	-0.6339	0.0224	-0.2875	-0.0631	-0.4869	-0.0593	-0.6522	-0.2331	-0.0035	-0.495	0.0909	0.3359	0.1105	0.3544	0.0345	-0.5534	0.1468	0.6817	-0.0202	0.1886	-0.0647	-0.271	0.1076	0.5872	0.0078	0.4372	0.0996	0.6578	-0.0526	0.4945	-0.0683	0.5068	0.0912	1	0.0625	0.705
m/z 180 Root	-0.7186	0.0214	-0.1059	0.0023	-0.8147	-0.0701	-0.7414	-0.0671	-0.8324	-0.1533	-0.8678	-0.2304	-0.7326	-0.086	0.5666	0.0915	-0.8556	-0.1621	-0.8257	-0.0178	-0.054	-0.7349	-0.2398	0.706	0.0473	0.78	0.1304	0.0169	0.1125	0.7401	0.1431	0.2122	0.1364	-0.7558	-0.1263	0.7108	0.2051	0.8091	0.1277	0.637	0.0646	0.5756	0.0137	0.2025	-0.0243	0.7509	0.0625	1	0.1233
m/z 180 Stem	-0.0109	-0.6774	0.0754	-0.6779	-0.1068	-0.7394	-0.0484	-0.7289	-0.1234	-0.8731	-0.1248	-0.5889	-0.1071	-0.7726	0.0678	-0.3404	-0.1362	-0.6038	-0.0967	-0.8121	-0.3219	-0.073	-0.6936	0.1125	0.2953	0.1081	0.4041	0.0723	-0.6856	0.1102	0.7992	-0.0239	0.192	-0.12	-0.3986	0.1184	0.6733	0.0883	0.75	0.0789	0.7312	0.043	0.7248	-0.0432	0.6619	0.0937	0.705	0.1233	1
m/z 182 Root	-0.5973	0.0226	-0.2963	0.015	-0.6124	0.0065	-0.5565	-0.0209	-0.5529	-0.0843	-0.529	-0.1547	-0.376	0.0014	0.0566	0.0455	-0.4807	-0.0898	-0.5755	0.0017	-0.0375	-0.3338	-0.1278	0.3675	0.0593	0.2604	0.0337	0.0395	0.06	0.2536	0.0174	-0.0906	0.0029	-0.387	-0.0322	0.1968	0.0279	0.7146	0.1144	0.1965	-0.0176	0.8419	0.0334	0.5407	0.0099	0.4541	0.0106	0.7271	0.1001
m/z 182 Stem	0.0206	-0.7264	-0.0473	-0.826	0.0033	-0.7793	0.003	-0.8025	0.0437	-0.7517	0.0415	-0.2058	-0.0155	-0.63	-0.025	-0.499	0.0327	-0.2535	-0.0032	-0.7091	-0.0216	0.0195	-0.5777	0.0106	0.1353	-0.0449	-0.0824	-0.0515	-0.7124	0.0124	0.5893	0.0729	-0.0115	0.0307	0.0242	-0.0002	0.2328	0.0036	0.6917	0.0063	0.4328	0.0646	0.8975	0.0847	0.8113	0.0017	0.5016	-0.0072	0.7259
m/z 194 Root	-0.7133	0.0567	-0.5008	0.0384	-0.4959	0.0303	-0.5955	-0.0049	-0.4	-0.0478	-0.4251	-0.1259	-0.5061	0.0351	0.0866	0.1214	-0.4171	-0.0905	-0.5386	0.0271	-0.0032	-0.3414	-0.1197	0.3228	0.0038	0.2092	0.0242	-0.0792	0.0588	0.2309	0.0218	0.1014	0.0109	-0.2696	-0.0138	0.2337	-0.0113	0.5433	0.0886	0.2979	-0.0425	0.638	0.0245	0.5542	-0.0043	0.5524	-0.0615	0.691	0.0463
m/z 194 Stem	0.0355	-0.715	0.0093	-0.7607	-0.0105	-0.7297	0.0239	-0.7565	-0.0002	-0.7435	0.0125	-0.2902	0.0115	-0.7596	-0.033	-0.4113	0.0069	-0.3383	-0.0124	-0.7163	-0.1512	0.0354	-0.6092	0.029	0.175	-0.0336	0.0012	0.0309	-0.6978	0.0014	0.5445	-0.0042	0.0857	0.0162	-0.065	-0.0288	0.3111	-0.0012	0.6534	-0.039	0.5195	0.0415	0.7875	-0.0002	0.7846	-0.0424	0.5377	-0.0007	0.7443
m/z 208 Root	-0.6069	0.0439	-0.5722	0.0237	-0.3497	0.0786	-0.4253	0.0069	-0.1974	-0.0114	-0.1827	-0.0537	-0.2598	0.0757	-0.2329	0.1085	-0.1637	-0.0425	-0.385	0.0447	0.0377	-0.0642	-0.0569	0.0802	0.0143	-0.0276	-0.0108	-0.0841	0.054	0.033	-0.0101	-0.0163	-0.0251	-0.0074	0.0562	-0.0297	-0.0628	0.3284	0.032	0.0709	-0.051	0.5978	0.0133	0.5778	0.0138	0.4183	-0.06	0.4989	0.0272
m/z 208 Stem	0.0467	-0.6495	-0.0109	-0.7642	0.0136	-0.7074	0.0576	-0.6783	0.0486	-0.6118	0.0672	-0.0996	0.0899	-0.5692	-0.0865	-0.5201	0.0786	-0.1599	0.0307	-0.684	-0.0291	0.0997	-0.3668	-0.0356	0.1634	-0.0625	-0.1003	-0.0068	-0.6832	-0.0203	0.4717	0.0361	-0.0342	0.0703	0.1331	-0.055	0.1825	-0.0491	0.4753	-0.0536	0.3908	0.0348	0.7487	0.0417	0.755	-0.0539	0.4858	-0.0482	0.6213
m/z 210 Root	-0.6214	0.0521	-0.3298	0.027	-0.6111	0.0259	-0.5547	0.0002	-0.5415	-0.0794	-0.5345	-0.1531	-0.3803	0.0028	0.0634	0.0711	-0.4883	-0.0901	-0.5529	0.0157	-0.0314	-0.3611	-0.1464	0.3761	0.0407	0.2518	0.0366	0.1683	0.0665	0.2264	0.0248	-0.1021	-0.0054	-0.349	-0.052	0.1695	0.0534	0.6653	0.1128	0.1659	-0.0234	0.7538	0.0221	0.4205	-0.0083	0.4587	-0.0052	0.7502	0.0959
m/z 210 Stem	-0.0137	-0.6664	-0.0597	-0.7704	-0.0317	-0.7372	-0.0225	-0.7461	0.007	-0.7232	0.0115	-0.2475	-0.0129	-0.6236	-0.0227	-0.4795	0.0151	-0.3067	-0.002	-0.7212	-0.1256	0.0146	-0.5588	0.0229	0.1517	-0.0233	-0.0746	-0.0097	-0.683	0.0227	0.4944	0.0665	-0.0582	0.0241	-0.003	0.0235	0.1904	0.0086	0.682	0.0422	0.363	0.061	0.8305	0.0657	0.7463	0.0048	0.4785	0.0034	0.7144
Lignin Root	-0.6223	0.0266	0.03	0.0024	-0.7689	-0.092	-0.6778	-0.0664	-0.8695	-0.1535	-0.9346	-0.2481	-0.7916	-0.1136	0.6927	0.1274	-0.938	-0.193	-0.9072	-0.04	-0.0615	-0.8069	-0.2597	0.7857	0.0233	0.8629	0.1714	-0.1041	0.1339	0.8327	0.1475	0.3124	0.176	-0.886	-0.1654	0.8158	0.2073	0.803	0.155	0.7159	0.0634	0.5103	0.0061	0.1561	-0.0417	0.7361	0.0498	0.9198	0.1104
Lignin Stem	-0.0759	-0.0663	0.1256	0.075	-0.1807	-0.1312	-0.1482	-0.0302	-0.2367	-0.3665	-0.2583	-0.738	-0.2171	-0.3849	0.2142	0.1875	-0.2676	-0.6864	-0.1491	-0.3351	-0.536	-0.2335	-0.3913	0.1783	0.2388	0.188	0.5374	0.1287	-0.1418	0.1147	0.2682	-0.0826	0.1346	-0.2648	-0.7248	0.1971	0.5655	0.287	0.4571	0.0938	0.3583	0.1122	0.0585	-0.0635	-0.0139	0.0961	0.3431	0.2276	0.4635
S/G Root	-0.1245	0.0293	0.1544	0.0603	-0.4354	0.0392	-0.0831	0.0631	-0.5458	-0.0283	-0.4751	-0.1046	0.1162	0.054	0.0502	-0.0115	-0.3776	-0.0445	-0.3583	0.0173	-0.0573	-0.0831	-0.0039	0.2337	0.05	0.1342	-0.0041	0.2979	0.0644	0.0528	-0.0609	-0.185	-0.0408	-0.3974	-0.0941	-0.0256	-0.0012	0.602	0.0955	-0.0964	-0.033	0.6463	-0.0253	0.2437	-0.0207	0.0265	-0.0275	0.3875	0.0596
S/G Stem	0.0872	0.0401	-0.0777	0.0562	0.1614	0.0772	0.1013	0.088	0.1288	0.0169	0.1119	-0.1268	0.118	0.1978	-0.0896	-0.0471	0.0992	-0.0774	0.1044	-0.0447	-0.1227	0.0558	0.1371	-0.1168	-0.0506	-0.1592	-0.1305	-0.0171	-0.035	-0.1579	-0.1782	-0.0291	-0.1906	0.0648	-0.1065	-0.146	-0.1625	0.0262	0.1992	-0.1151	-0.1771	0.1195	0.0764	0.0927	0.0517	-0.1822	-0.1344	-0.1013	0.0204
[truncated: 12 more columns]
